# Supplementary material for: Altered MicroRNA Maturation in Ischemic Hearts: Implication of Hypoxia on XPO5 and DICER1 Dysregulation and RedoximiR State
Source: Antioxidants (Basel). 2023 Jun 24;12(7):1337. doi: 10.3390/antiox12071337 (PMC10376795; doi:10.3390/antiox12071337)
Supplement: Supplementary file 1 [file antioxidants-12-01337-s001.zip]

Archive with 1 entries (1 files):
- antioxidants-2396010-supplementary.pdf
